# Supplementary material for: Clinical Outcomes of Different Calcified Culprit Plaques in Patients with Acute Coronary Syndrome
Source: J Clin Med. 2022 Jul 11;11(14):4018. doi: 10.3390/jcm11144018 (PMC9316434; doi:10.3390/jcm11144018)
Supplement: Supplementary file 1 [file jcm-11-04018-s001.zip]

Archive with 1 entries (1 files):
- jcm-1769200-supplementary.pdf
